# Supplementary material for: Facilitating Evaluation of Hemolytic Uremic Syndrome Long-Term Health Outcomes Through Social Media Support Groups
Source: Front Public Health. 2020 Nov 23;8:544154. doi: 10.3389/fpubh.2020.544154 (PMC7719744; doi:10.3389/fpubh.2020.544154)
Supplement: Supplementary file 1 [file Table_1.XLSX]

## Sheet: B1.Intestinal
Supplementary Material B1. Univariable asscoiations between acute risk factors and chronic intestinal issues among hemolytic uremic syndrome cases
	No. with LTHO
Acute Risk Factor	Factor Present (%)	Factor Absent (%)	Odds Ratio (95% CI)a
Age < 5 y/o	7/40 (17.5)	8/34 (23.5)	0.69 (0.221,2.149)
Female	9/44 (20.5)	6/30 (20.0)	1.03 (0.324,3.269)
Residency in Rural Area	3/14 (21.4)	12/60 (20.0)	1.09 (0.262,4.535)
Symptom - Diarrhea	14/67 (20.9)	1/7 (14.3)	1.58 (0.176,14.267)
Symptom - Bloody Diarrhea	13/55 (23.6)	2/19 (10.5)	2.63 (0.536,12.924)
Symptom - Nausea	9/49 (18.4)	6/25 (24.0)	0.71 (0.221,2.292)
Symptom - Vomiting	10/58 (17.2)	5/16 (31.3)	0.46 (0.130,1.612)
Symptom - Fever	6/40 (15)	9/34 (26.5)	0.49 (0.154,1.556)
Symptom - Acute Kidney Failure	14/68 (20.6)	1/6 (16.7)	1.30 (0.140,12.008)
Treatment - Antibiotics	6/26 (23.1)	9/48 (18.8)	1.30 (0.405,4.168)
Treatment - Antidiarrheal	3/12 (25.0)	12/62 (19.4)	1.39 (0.326,5.925)
Treatment - Transfusion	13/66 (19.7)	2/8 (25.0)	0.74 (0.133,4.074)
Treatment - Acute Dialysis	14/60 (23.3)	1/14 (7.1)	3.96 (0.475,32.966)
Treatment - Acute Surgery	4/14 (28.6)	11/60 (18.3)	1.78 (0.471,6.745)
Transferred to Different Hospital	10/53 (18.9)	5/21 (23.8)	0.74 (0.220,2.514)
ICU Hospitalizationb	13/52 (25.0)	1/19 (5.3)	6.00 (0.728,49.452)
Pediatric Hospitalizationb	10/59 (16.9)	5/15 (33.3)	0.41 (0.115,1.455)
University/Teaching Hospitalizationb	6/22 (27.3)	9/52 (17.3)	1.79 (0.550,5.841)
Rural Hospitalizationb	2/4 (50.0)	13/70 (18.6)	4.38 (0.564,34.075)
Urban Hospitalizationb	5/22 (22.7)	10/52 (19.2)	1.24 (0.367,4.152)
Abbreviations: LTHO – long-term health outcome, y/o – years old, CI – confidence interval
aBold text indicates statistically significant (a = 0.05) association; absence of Odds Ratio and CI indicates inability to estimate association between chronic outcome and acute risk factor due to separation of data
bMore than one type of hospitalization possible if HUS case transferred to different hospital

## Sheet: B2.Hypertension
Supplementary Material B2. Univariable asscoiations between acute risk factors and chronic hypertension among hemolytic uremic syndrome cases
	No. with LTHO
Acute Risk Factor	Factor Present (%)	Factor Absent (%)	Odds Ratio (95% CI)a
Age < 5 y/o	21/40 (52.5)	14/34 (41.2)	1.58 (0.627,3.973)
Female	20/44 (45.5)	15/30 (50.0)	0.83 (0.329,2.111)
Residency in Rural Area	5/14 (35.7)	30/60 (50.0)	0.56 (0.167,1.853)
Symptom - Diarrhea	32/67 (47.8)	3/7 (42.9)	1.22 (0.253,5.87)
Symptom - Bloody Diarrhea	25/55 (45.5)	10/19 (52.6)	0.75 (0.264,2.133)
Symptom - Nausea	22/49 (44.9)	13/25 (52.0)	0.75 (0.286,1.976)
Symptom - Vomiting	28/58 (48.3)	7/16 (43.8)	1.20 (0.394,3.656)
Symptom - Fever	17/40 (42.5)	18/34 (52.9)	0.66 (0.262,1.649)
Symptom - Acute Kidney Failure	32/68 (47.1)	3/6 (50.0)	0.89 (0.167,4.72)
Treatment - Antibiotics	11/26 (42.3)	24/48 (50.0)	0.73 (0.280,1.919)
Treatment - Antidiarrheal	4/12 (33.3)	31/62 (50.0)	0.50 (0.136,1.834)
Treatment - Transfusion	34/66 (51.5)	1/8 (12.5)	7.44 (0.866,63.861)
Treatment - Acute Dialysis	31/60 (51.7)	4/14 (28.6)	2.67 (0.754,9.471)
Treatment - Acute Surgery	8/14 (57.1)	27/60 (45.0)	1.63 (0.504,5.274)
Transferred to Different Hospital	26/53 (49.1)	9/21 (42.9)	1.28 (0.464,3.555)
ICU Hospitalizationb	26/52 (50.0)	8/19 (42.1)	1.38 (0.476,3.971)
Pediatric Hospitalizationb	30/59 (50.8)	5/15 (33.3)	2.07 (0.630,6.792)
University/Teaching Hospitalizationb	14/22 (63.6)	21/52 (40.4)	2.58 (0.922,7.238)
Rural Hospitalizationb	2/4 (50.0)	33/70 (47.1)	1.12 (0.149,8.413)
Urban Hospitalizationb	9/22 (40.9)	26/52 (50.0)	0.69 (0.252,1.899)
Abbreviations: LTHO – long-term health outcome, y/o – years old, CI – confidence interval
aBold text indicates statistically significant (a = 0.05) association; absence of Odds Ratio and CI indicates inability to estimate association between chronic outcome and acute risk factor due to separation of data
bMore than one type of hospitalization possible if HUS case transferred to different hospital

## Sheet: B3.HeartDis
Supplementary Material B3. Univariable asscoiations between acute risk factors and chronic heart disease among hemolytic uremic syndrome cases
	No. with LTHO
Acute Risk Factor	Factor Present (%)	Factor Absent (%)	Odds Ratio (95% CI)a
Age < 5 y/o	3/40 (7.5)	2/34 (5.9)	1.30 (0.204,8.256)
Female	4/44 (9.1)	1/30 (3.3)	2.90 (0.308,27.318)
Residency in Rural Area	0/14 (0.0)	5/60 (8.3)
Symptom - Diarrhea	4/67 (6.0)	1/7 (14.3)	0.38 (0.036,3.978)
Symptom - Bloody Diarrhea	3/55 (5.5)	2/19 (10.5)	0.49 (0.075,3.185)
Symptom - Nausea	3/49 (6.1)	2/25 (8.0)	0.75 (0.117,4.808)
Symptom - Vomiting	4/58 (6.9)	1/16 (6.3)	1.11 (0.115,10.698)
Symptom - Fever	1/40 (2.5)	4/34 (11.8)	0.19 (0.020,1.811)
Symptom - Acute Kidney Failure	5/68 (7.4)	0/6 (0.0)
Treatment - Antibiotics	2/26 (7.7)	3/48 (6.3)	1.25 (0.195,8.002)
Treatment - Antidiarrheal	2/12 (16.7)	3/62 (4.8)	3.93 (0.582,26.579)
Treatment - Transfusion	4/66 (6.1)	1/8 (12.5)	0.45 (0.044,4.625)
Treatment - Acute Dialysis	4/60 (6.7)	1/14 (7.1)	0.93 (0.096,9.014)
Treatment - Acute Surgery	0/14 (0.0)	5/60 (8.3)
Transferred to Different Hospital	5/53 (9.4)	0/21 (0.0)
ICU Hospitalizationb	4/52 (7.7)	1/19 (5.3)	1.50 (0.157,14.335)
Pediatric Hospitalizationb	3/59 (5.1)	2/15 (13.3)	0.35 (0.053,2.301)
University/Teaching Hospitalizationb	2/22 (9.1)	3/52 (5.8)	1.63 (0.253,10.526)
Rural Hospitalizationb	1/4 (25.0)	4/70 (5.7)	5.50 (0.462,65.546)
Urban Hospitalizationb	1/22 (4.5)	4/52 (7.7)	0.57 (0.060,5.424)
Abbreviations: LTHO – long-term health outcome, y/o – years old, CI – confidence interval
aBold text indicates statistically significant (a = 0.05) association; absence of Odds Ratio and CI indicates inability to estimate association between chronic outcome and acute risk factor due to separation of data
bMore than one type of hospitalization possible if HUS case transferred to different hospital

## Sheet: B4.KidneyDis
Supplementary Material B4. Univariable asscoiations between acute risk factors and chronic kidney disease among hemolytic uremic syndrome cases
	No. with LTHO
Acute Risk Factor	Factor Present (%)	Factor Absent (%)	Odds Ratio (95% CI)a
Age < 5 y/o	20/40 (50.0)	12/34 (35.3)	1.83 (0.718,4.682)
Female	21/44 (47.7)	11/30 (36.7)	1.58 (0.610,4.075)
Residency in Rural Area	3/14 (21.4)	29/60 (48.3)	0.29 (0.074,1.151)
Symptom - Diarrhea	28/67 (41.8)	4/7 (57.1)	0.54 (0.112,2.598)
Symptom - Bloody Diarrhea	24/55 (43.6)	8/19 (42.1)	1.06 (0.371,3.058)
Symptom - Nausea	20/49 (40.8)	12/25 (48.0)	0.75 (0.283,1.970)
Symptom - Vomiting	27/58 (46.6)	5/16 (31.3)	1.92 (0.591,6.213)
Symptom - Fever	16/40 (40.0)	16/34 (47.1)	0.75 (0.298,1.889)
Symptom - Acute Kidney Failure	31/68 (45.6)	1/6 (16.7)	4.19 (0.464,37.786)
Treatment - Antibiotics	11/26 (42.3)	21/48 (43.8)	0.94 (0.359,2.474)
Treatment - Antidiarrheal	3/12 (25.0)	29/62 (46.8)	0.38 (0.094,1.536)
Treatment - Transfusion	30/66 (45.5)	2/8 (25.0)	2.50 (0.470,13.308)
Treatment - Acute Dialysis	30/60 (50.0)	2/14 (14.3)	6.00 (1.236,29.135)
Treatment - Acute Surgery	6/14 (42.9)	26/60 (43.3)	0.98 (0.303,3.177)
Transferred to Different Hospital	27/53 (50.9)	5/21 (23.8)	3.32 (1.063,10.385)
ICU Hospitalizationb	26/52 (50.0)	5/19 (26.3)	2.80 (0.881,8.903)
Pediatric Hospitalizationb	29/59 (49.2)	3/15 (20.0)	3.87 (0.988,15.129)
University/Teaching Hospitalizationb	11/22 (50.0)	21/52 (40.4)	1.48 (0.542,4.023)
Rural Hospitalizationb	3/4 (75.0)	29/70 (41.4)	4.24 (0.420,42.841)
Urban Hospitalizationb	10/22 (45.5)	22/52 (42.3)	1.14 (0.417,3.100)
Abbreviations: LTHO – long-term health outcome, y/o – years old, CI – confidence interval
aBold text indicates statistically significant (a = 0.05) association; absence of Odds Ratio and CI indicates inability to estimate association between chronic outcome and acute risk factor due to separation of data
bMore than one type of hospitalization possible if HUS case transferred to different hospital

## Sheet: B5.Transplant
Supplementary Material B5. Univariable asscoiations between acute risk factors and post-acute transplant among hemolytic uremic syndrome cases
	No. with LTHO
Acute Risk Factor	Factor Present (%)	Factor Absent (%)	Odds Ratio (95% CI)a
Age < 5 y/o	3/40 (7.5)	2/34 (5.9)	1.30 (0.204,8.256)
Female	4/44 (9.1)	1/30 (3.3)	2.90 (0.308,27.318)
Residency in Rural Area	0/14 (0.0)	5/60 (8.3)
Symptom - Diarrhea	4/67 (6.0)	1/7 (14.3)	0.38 (0.036,3.978)
Symptom - Bloody Diarrhea	5/55 (9.1)	0/19 (0.0)
Symptom - Nausea	4/49 (8.2)	1/25 (4.0)	2.13 (0.226,20.172)
Symptom - Vomiting	4/58 (6.9)	1/16 (6.3)	1.11 (0.115,10.698)
Symptom - Fever	3/40 (7.5)	2/34 (5.9)	1.30 (0.204,8.256)
Symptom - Acute Kidney Failure	5/68 (7.4)	0/6 (0.0)
Treatment - Antibiotics	0/26 (0.0)	5/48 (10.4)
Treatment - Antidiarrheal	0/12 (0.0)	5/62 (8.1)
Treatment - Transfusion	4/66 (6.1)	1/8 (12.5)	0.45 (0.044,4.625)
Treatment - Acute Dialysis	5/60 (8.3)	0/14 (0.0)
Treatment - Acute Surgery	2/14 (14.3)	3/60 (5.0)	3.17 (0.476,21.054)
Transferred to Different Hospital	2/53 (3.8)	3/21 (14.3)	0.24 (0.036,1.524)
ICU Hospitalizationb	3/52 (5.8)	1/19 (5.3)	1.10 (0.108,11.29)
Pediatric Hospitalizationb	4/59 (6.8)	1/15 (6.7)	1.02 (0.105,9.841)
University/Teaching Hospitalizationb	1/22 (4.5)	4/52 (7.7)	0.57 (0.060,5.424)
Rural Hospitalizationb	0/4 (0.0)	5/70 (7.1)
Urban Hospitalizationb	2/22 (9.1)	3/52 (5.8)	1.63 (0.253,10.526)
Abbreviations: LTHO – long-term health outcome, y/o – years old, CI – confidence interval
aBold text indicates statistically significant (a = 0.05) association; absence of Odds Ratio and CI indicates inability to estimate association between chronic outcome and acute risk factor due to separation of data
bMore than one type of hospitalization possible if HUS case transferred to different hospital

## Sheet: B6.Surgery
Supplementary Material B6. Univariable asscoiations between acute risk factors and post-acute surgery other than transplant among hemolytic uremic syndrome cases
	No. with LTHO
Acute Risk Factor	Factor Present (%)	Factor Absent (%)	Odds Ratio (95% CI)a
Age < 5 y/o	3/40 (7.5)	2/34 (5.9)	1.30 (0.204,8.256)
Female	1/44 (2.3)	4/30 (13.3)	0.15 (0.016,1.427)
Residency in Rural Area	1/14 (7.1)	4/60 (6.7)	1.08 (0.111,10.454)
Symptom - Diarrhea	4/67 (6.0)	1/7 (14.3)	0.38 (0.036,3.978)
Symptom - Bloody Diarrhea	5/55 (9.1)	0/19 (0.0)
Symptom - Nausea	3/49 (6.1)	2/25 (8.0)	0.75 (0.117,4.808)
Symptom - Vomiting	3/58 (5.2)	2/16 (12.5)	0.38 (0.058,2.510)
Symptom - Fever	3/40 (7.5)	2/34 (5.9)	1.30 (0.204,8.256)
Symptom - Acute Kidney Failure	5/68 (7.4)	0/6 (0.0)
Treatment - Antibiotics	2/26 (7.7)	3/48 (6.3)	1.25 (0.195,8.002)
Treatment - Antidiarrheal	1/12 (8.3)	4/62 (6.5)	1.32 (0.134,12.941)
Treatment - Transfusion	4/66 (6.1)	1/8 (12.5)	0.45 (0.044,4.625)
Treatment - Acute Dialysis	5/60 (8.3)	0/14 (0.0)
Treatment - Acute Surgery	3/14 (21.4)	2/60 (3.3)	7.91 (1.181,52.972)
Transferred to Different Hospital	3/53 (5.7)	2/21 (9.5)	0.57 (0.088,3.682)
ICU Hospitalizationb	5/52 (9.6)	0/19 (0.0)
Pediatric Hospitalizationb	2/59 (3.4)	3/15 (20.0)	0.14 (0.021,0.933)
University/Teaching Hospitalizationb	3/22 (13.6)	2/52 (3.8)	3.95 (0.611,25.498)
Rural Hospitalizationb	1/4 (25.0)	4/70 (5.7)	5.50 (0.462,65.546)
Urban Hospitalizationb	4/22 (18.2)	1/52 (1.9)	11.33 (1.187,108.199)
Abbreviations: LTHO – long-term health outcome, y/o – years old, CI – confidence interval
aBold text indicates statistically significant (a = 0.05) association; absence of Odds Ratio and CI indicates inability to estimate association between chronic outcome and acute risk factor due to separation of data
bMore than one type of hospitalization possible if HUS case transferred to different hospital

## Sheet: B7.Stroke
Supplementary Material B7. Univariable asscoiations between acute risk factors and post-acute stroke among hemolytic uremic syndrome cases
	No. with LTHO
Acute Risk Factor	Factor Present (%)	Factor Absent (%)	Odds Ratio (95% CI)a
Age < 5 y/o	4/40 (10.0)	0/34 (0.0)
Female	4/44 (9.1)	0/30 (0.0)
Residency in Rural Area	1/14 (7.1)	3/60 (5.0)	1.46 (0.141,15.203)
Symptom - Diarrhea	4/67 (6.0)	0/7 (0.0)
Symptom - Bloody Diarrhea	3/55 (5.5)	1/19 (5.3)	1.04 (0.101,10.628)
Symptom - Nausea	2/49 (4.1)	2/25 (8.0)	0.49 (0.065,3.698)
Symptom - Vomiting	4/58 (6.9)	0/16 (0.0)
Symptom - Fever	1/40 (2.5)	3/34 (8.8)	0.26 (0.026,2.674)
Symptom - Acute Kidney Failure	4/68 (5.9)	0/6 (0.0)
Treatment - Antibiotics	1/26 (3.8)	3/48 (6.3)	0.60 (0.059,6.077)
Treatment - Antidiarrheal	0/12 (0.0)	4/62 (6.5)
Treatment - Transfusion	4/66 (6.1)	0/8 (0.0)
Treatment - Acute Dialysis	4/60 (6.7)	0/14 (0.0)
Treatment - Acute Surgery	2/14 (14.3)	2/60 (3.3)	4.83 (0.618,37.777)
Transferred to Different Hospital	3/53 (5.7)	1/21 (4.8)	1.20 (0.118,12.233)
ICU Hospitalizationb	4/52 (7.7)	0/19 (0.0)
Pediatric Hospitalizationb	4/59 (6.8)	0/15 (0.0)
University/Teaching Hospitalizationb	1/22 (4.5)	3/52 (5.8)	0.78 (0.076,7.916)
Rural Hospitalizationb	0/4 (0.0)	4/70 (5.7)
Urban Hospitalizationb	1/22 (4.5)	3/52 (5.8)	0.78 (0.076,7.916)
Abbreviations: LTHO – long-term health outcome, y/o – years old, CI – confidence interval
aBold text indicates statistically significant (a = 0.05) association; absence of Odds Ratio and CI indicates inability to estimate association between chronic outcome and acute risk factor due to separation of data
bMore than one type of hospitalization possible if HUS case transferred to different hospital

## Sheet: B8.Epilepsy
Supplementary Material B8. Univariable asscoiations between acute risk factors and post-acute epilepsy among hemolytic uremic syndrome cases
	No. with LTHO
Acute Risk Factor	Factor Present (%)	Factor Absent (%)	Odds Ratio (95% CI)a
Age < 5 y/o	1/40 (2.5)	0/34 (0.0)
Female	1/44 (2.3)	0/30 (0.0)
Residency in Rural Area	1/14 (7.1)	0/60 (0.0)
Symptom - Diarrhea	1/67 (1.5)	0/7 (0.0)
Symptom - Bloody Diarrhea	0/55 (0.0)	1/19 (5.3)
Symptom - Nausea	0/49 (0.0)	1/25 (4.0)
Symptom - Vomiting	1/58 (1.7)	0/16 (0.0)
Symptom - Fever	0/40 (0.0)	1/34 (2.9)
Symptom - Acute Kidney Failure	1/68 (1.5)	0/6 (0.0)
Treatment - Antibiotics	0/26 (0.0)	1/48 (2.1)
Treatment - Antidiarrheal	0/12 (0.0)	1/62 (1.6)
Treatment - Transfusion	1/66 (1.5)	0/8 (0.0)
Treatment - Acute Dialysis	1/60 (1.7)	0/14 (0.0)
Treatment - Acute Surgery	1/14 (7.1)	0/60 (0.0)
Transferred to Different Hospital	1/53 (1.9)	0/21 (0.0)
ICU Hospitalizationb	1/52 (1.9)	0/19 (0.0)
Pediatric Hospitalizationb	1/59 (1.7)	0/15 (0.0)
University/Teaching Hospitalizationb	0/22 (0.0)	1/52 (1.9)
Rural Hospitalizationb	0/4 (0.0)	1/70 (1.4)
Urban Hospitalizationb	0/22 (0.0)	1/52 (1.9)
Abbreviations: LTHO – long-term health outcome, y/o – years old, CI – confidence interval
aBold text indicates statistically significant (a = 0.05) association; absence of Odds Ratio and CI indicates inability to estimate association between chronic outcome and acute risk factor due to separation of data
bMore than one type of hospitalization possible if HUS case transferred to different hospital

## Sheet: B9.Coma
Supplementary Material B9. Univariable asscoiations between acute risk factors and post-acute coma among hemolytic uremic syndrome cases
	No. with LTHO
Acute Risk Factor	Factor Present (%)	Factor Absent (%)	Odds Ratio (95% CI)a
Age < 5 y/o	1/40 (2.5)	0/34 (0.0)
Female	1/44 (2.3)	0/30 (0.0)
Residency in Rural Area	1/14 (7.1)	0/60 (0.0)
Symptom - Diarrhea	1/67 (1.5)	0/7 (0.0)
Symptom - Bloody Diarrhea	0/55 (0.0)	1/19 (5.3)
Symptom - Nausea	0/49 (0.0)	1/25 (4.0)
Symptom - Vomiting	1/58 (1.7)	0/16 (0.0)
Symptom - Fever	0/40 (0.0)	1/34 (2.9)
Symptom - Acute Kidney Failure	1/68 (1.5)	0/6 (0.0)
Treatment - Antibiotics	0/26 (0.0)	1/48 (2.1)
Treatment - Antidiarrheal	0/12 (0.0)	1/62 (1.6)
Treatment - Transfusion	1/66 (1.5)	0/8 (0.0)
Treatment - Acute Dialysis	1/60 (1.7)	0/14 (0.0)
Treatment - Acute Surgery	1/14 (7.1)	0/60 (0.0)
Transferred to Different Hospital	1/53 (1.9)	0/21 (0.0)
ICU Hospitalizationb	1/52 (1.9)	0/19 (0.0)
Pediatric Hospitalizationb	1/59 (1.7)	0/15 (0.0)
University/Teaching Hospitalizationb	0/22 (0.0)	1/52 (1.9)
Rural Hospitalizationb	0/4 (0.0)	1/70 (1.4)
Urban Hospitalizationb	0/22 (0.0)	1/52 (1.9)
Abbreviations: LTHO – long-term health outcome, y/o – years old, CI – confidence interval
aBold text indicates statistically significant (a = 0.05) association; absence of Odds Ratio and CI indicates inability to estimate association between chronic outcome and acute risk factor due to separation of data
bMore than one type of hospitalization possible if HUS case transferred to different hospital

## Sheet: B10.BoneDis
Supplementary Material B10. Univariable asscoiations between acute risk factors and chronic bone disease among hemolytic uremic syndrome cases
	No. with LTHO
Acute Risk Factor	Factor Present (%)	Factor Absent (%)	Odds Ratio (95% CI)a
Age < 5 y/o	1/40 (2.5)	2/34 (5.9)	0.41 (0.036,4.733)
Female	2/44 (4.5)	1/30 (3.3)	1.38 (0.120,15.949)
Residency in Rural Area	0/14 (0.0)	3/60 (5.0)
Symptom - Diarrhea	3/67 (4.5)	0/7 (0.0)
Symptom - Bloody Diarrhea	2/55 (3.6)	1/19 (5.3)	0.68 (0.058,7.945)
Symptom - Nausea	2/49 (4.1)	1/25 (4.0)	1.02 (0.088,11.838)
Symptom - Vomiting	2/58 (3.4)	1/16 (6.3)	0.54 (0.045,6.315)
Symptom - Fever	2/40 (5.0)	1/34 (2.9)	1.74 (0.151,20.034)
Symptom - Acute Kidney Failure	3/68 (4.4)	0/6 (0.0)
Treatment - Antibiotics	2/26 (7.7)	1/48 (2.1)	3.92 (0.338,45.401)
Treatment - Antidiarrheal	2/12 (16.7)	1/62 (1.6)	12.20 (1.010,147.420)
Treatment - Transfusion	3/66 (4.5)	0/8 (0.0)
Treatment - Acute Dialysis	3/60 (5.0)	0/14 (0.0)
Treatment - Acute Surgery	1/14 (7.1)	2/60 (3.3)	2.23 (0.188,26.496)
Transferred to Different Hospital	1/53 (1.9)	2/21 (9.5)	0.18 (0.016,2.133)
ICU Hospitalizationb	3/52 (5.8)	0/19 (0.0)
Pediatric Hospitalizationb	2/59 (3.4)	1/15 (6.7)	0.49 (0.042,5.811)
University/Teaching Hospitalizationb	1/22 (4.5)	2/52 (3.8)	1.19 (0.102,13.850)
Rural Hospitalizationb	0/4 (0.0)	3/70 (4.3)
Urban Hospitalizationb	2/22 (9.1)	1/52 (1.9)	5.10 (0.438,59.428)
Abbreviations: LTHO – long-term health outcome, y/o – years old, CI – confidence interval
aBold text indicates statistically significant (a = 0.05) association; absence of Odds Ratio and CI indicates inability to estimate association between chronic outcome and acute risk factor due to separation of data
bMore than one type of hospitalization possible if HUS case transferred to different hospital

[truncated: 2 more sheets: B11.GrowthDis, B12.PTSD]
